# Supplementary material for: The genetic locus underlying red foliage and fruit skin traits is mapped to the same location in the two pear bud mutants ‘Red Zaosu’ and ‘Max Red Bartlett’
Source: Hereditas. 2018 Jul 31;155:25. doi: 10.1186/s41065-018-0063-7 (PMC6069814; doi:10.1186/s41065-018-0063-7)
Supplement: Supplementary file 1 — Table S1. 28 gene models predicted in the candidate 368.6 kb genomic region (XLS 25 kb). [file 41065_2018_63_MOESM1_ESM.xls]

## Sheet: 20180126.two_scaffold.gene
Supplementary Table 1: 28 gene models predicted in the candidate 368.6 kb genomic region
GeneID	scaffold	gene_start	gene_end	gene_length	Description
LOC103926605	NW_008988400.1	35784	38358	2575	ATP-dependent protease La domain-containing protein isoform 3, partial [Theobroma cacao]
LOC103926607	NW_008988400.1	77189	80168	2980	PREDICTED: poly(U)-specific endoribonuclease-B-like [Fragaria vesca subsp. vesca]
LOC103926608	NW_008988400.1	82675	83818	1144	-
LOC103926609	NW_008988400.1	91481	132264	40784	Pleckstrin (PH) domain-containing protein isoform 2 [Theobroma cacao]
LOC103926610	NW_008988400.1	149219	157353	8135	vernalization 2-1 protein [Malus domestica]
LOC103932085	NW_008988579.1	119646	122763	3118	PREDICTED: uncharacterized LOC101208428, partial [Cucumis sativus]
LOC103932086	NW_008988579.1	123901	124713	813	-
LOC103932061	NW_008988579.1	125991	128747	2757	-
LOC103932062	NW_008988579.1	150348	154792	4445	PREDICTED: mitochondrial import inner membrane translocase subunit tim16-like [Fragaria vesca subsp. vesca]
LOC103932063	NW_008988579.1	158675	165820	7146	PREDICTED: clathrin interactor EPSIN 2-like [Fragaria vesca subsp. vesca]
LOC103932064	NW_008988579.1	166212	172202	5991	PREDICTED: 2,3-dimethylmalate lyase-like [Fragaria vesca subsp. vesca]
LOC103932065	NW_008988579.1	173686	181044	7359	PREDICTED: mitochondrial import receptor subunit TOM40-1-like [Solanum lycopersicum]
LOC103932066	NW_008988579.1	184618	192435	7818	prolyl 4-hydroxylase 1
LOC103932070	NW_008988579.1	194126	211096	16971	PREDICTED: signal peptide peptidase-like 3-like [Fragaria vesca subsp. vesca]
LOC103932069	NW_008988579.1	202313	204312	2000	PREDICTED: glutaredoxin-C5, chloroplastic-like [Vitis vinifera]
LOC103932068	NW_008988579.1	209824	210430	607	trypsin-alpha amylase inhibitor [Jatropha curcas]
LOC103932071	NW_008988579.1	216754	217355	602	trypsin-alpha amylase inhibitor [Jatropha curcas]
LOC103932072	NW_008988579.1	220069	222537	2469	PREDICTED: chitinase-like protein 1-like [Fragaria vesca subsp. vesca]
LOC103932073	NW_008988579.1	227856	229494	1639	PREDICTED: UDP-glycosyltransferase 92A1-like [Vitis vinifera]
LOC103932075	NW_008988579.1	230355	233885	3531	PREDICTED: probable pectinesterase/pectinesterase inhibitor 35-like [Fragaria vesca subsp. vesca]
LOC103932076	NW_008988579.1	247980	260373	12394	PREDICTED: probable importin-7 homolog [Vitis vinifera]
LOC103932077	NW_008988579.1	264112	268621	4510	PREDICTED: nifU-like protein 4, mitochondrial-like [Fragaria vesca subsp. vesca]
LOC103932078	NW_008988579.1	279537	292430	12894	PREDICTED: histone-lysine N-methyltransferase ATX2-like [Fragaria vesca subsp. vesca]
LOC103932082	NW_008988579.1	290540	290688	149	-
LOC103932079	NW_008988579.1	292471	293092	622	-
LOC103932080	NW_008988579.1	295206	296405	1200	-
LOC103932081	NW_008988579.1	298090	298955	866	PHD finger protein [Arabidopsis thaliana]
LOC103932088	NW_008988579.1	300689	306302	5614	PREDICTED: aspartic proteinase-like protein 2-like [Fragaria vesca subsp. vesca]
